# Supplementary material for: User-centered design of central venous access device documentation
Source: JAMIA Open. 2022 Mar 4;5(1):ooac011. doi: 10.1093/jamiaopen/ooac011 (PMC8903134; doi:10.1093/jamiaopen/ooac011)
Supplement: ooac011_Supplementary_Data [file ooac011_Supplementary_Data.zip]

Archive with 9 entries (9 files):
- Supplement Table 1.docx
- Supplement Table 2.docx
- Supplemental Fig 1.tif
- Supplemental Fig 2.tif
- Supplemental Fig 3.tif
- Supplemental Fig 4.tif
- Supplemental Fig 5.tif
- Usability testing_ Scenarios.docx
- Supplement Figure 3.tif
